# Supplementary material for: Microbiota and environmental health monitoring of mouse colonies by metagenomic shotgun sequencing
Source: World J Microbiol Biotechnol. 2022 Dec 6;39(1):37. doi: 10.1007/s11274-022-03469-0 (PMC9726812; doi:10.1007/s11274-022-03469-0)
Supplement: Supplementary file 2 — Supplementary Material 2 [file 11274_2022_3469_MOESM2_ESM.xlsx]

## Sheet: SPF Samples - Normalized Specie
Article title:	Microbiota and health monitoring of mouse colonies by metagenomic shotgun sequencing of Exhaust Air Dust
Journal:	World Journal of Microbiology and Biotechnology
Author names:	Laura Lupini, Cristian Bassi, Paola Guerriero, Marcello Raspa, Ferdinando Scavizzi and Silvia Sabbioni *
Corresponding:	*Department of Life Science and Biotechnology, University of Ferrara, email: sbs@unife.it
Supplementary Information 2. normalized data from NGS analyses (SPF)
species	speciesTax	superkingdom	phylum	class	order	family	genus	R-20/22	R-21/22	R-22/22	R-23/22	R-24/22	F-26
Treponema succinifaciens	167	Bacteria	Spirochaetes	Spirochaetia	Spirochaetales	Spirochaetaceae	Treponema	0	20	222	10	0	10
Campylobacter jejuni	197	Bacteria	Proteobacteria	Epsilonproteobacteria	Campylobacterales	Campylobacteraceae	Campylobacter	40	20	0	656	30	10
Chryseobacterium indoltheticum	254	Bacteria	Bacteroidetes	Flavobacteriia	Flavobacteriales	Weeksellaceae	Chryseobacterium	0	0	0	0	0	52
Myroides odoratus	256	Bacteria	Bacteroidetes	Flavobacteriia	Flavobacteriales	Flavobacteriaceae	Myroides	0	0	0	0	0	10
Sphingobacterium thalpophilum	259	Bacteria	Bacteroidetes	Sphingobacteriia	Sphingobacteriales	Sphingobacteriaceae	Sphingobacterium	0	0	0	0	0	167
Xanthobacter autotrophicus	280	Bacteria	Proteobacteria	Alphaproteobacteria	Hyphomicrobiales	Xanthobacteraceae	Xanthobacter	0	0	0	0	0	302
Comamonas testosteroni	285	Bacteria	Proteobacteria	Betaproteobacteria	Burkholderiales	Comamonadaceae	Comamonas	0	0	0	0	0	62
Pseudomonas aeruginosa	287	Bacteria	Proteobacteria	Gammaproteobacteria	Pseudomonadales	Pseudomonadaceae	Pseudomonas	0	0	0	0	0	417
Pseudomonas fluorescens	294	Bacteria	Proteobacteria	Gammaproteobacteria	Pseudomonadales	Pseudomonadaceae	Pseudomonas	0	0	0	10	50	594
Hydrogenophilus thermoluteolus	297	Bacteria	Proteobacteria	Hydrogenophilalia	Hydrogenophilales	Hydrogenophilaceae	Hydrogenophilus	0	0	0	0	0	21
Pseudomonas oleovorans	301	Bacteria	Proteobacteria	Gammaproteobacteria	Pseudomonadales	Pseudomonadaceae	Pseudomonas	0	20	0	0	0	0
Pseudomonas putida	303	Bacteria	Proteobacteria	Gammaproteobacteria	Pseudomonadales	Pseudomonadaceae	Pseudomonas	0	0	0	50	0	52
Pseudomonas stutzeri	316	Bacteria	Proteobacteria	Gammaproteobacteria	Pseudomonadales	Pseudomonadaceae	Pseudomonas	0	10	100	0	0	115
Pseudomonas syringae	317	Bacteria	Proteobacteria	Gammaproteobacteria	Pseudomonadales	Pseudomonadaceae	Pseudomonas	20	0	0	0	30	3260
Ralstonia pickettii	329	Bacteria	Proteobacteria	Betaproteobacteria	Burkholderiales	Burkholderiaceae	Ralstonia	0	0	0	0	0	979
Xanthomonas campestris	339	Bacteria	Proteobacteria	Gammaproteobacteria	Xanthomonadales	Xanthomonadaceae	Xanthomonas	0	0	0	0	40	94
Agrobacterium tumefaciens	358	Bacteria	Proteobacteria	Alphaproteobacteria	Hyphomicrobiales	Rhizobiaceae	Agrobacterium	0	0	0	0	0	365
Methylorubrum extorquens	408	Bacteria	Proteobacteria	Alphaproteobacteria	Hyphomicrobiales	Methylobacteriaceae	Methylorubrum	0	0	0	0	0	42
Acinetobacter baumannii	470	Bacteria	Proteobacteria	Gammaproteobacteria	Pseudomonadales	Moraxellaceae	Acinetobacter	0	0	0	0	0	333
Acinetobacter calcoaceticus	471	Bacteria	Proteobacteria	Gammaproteobacteria	Pseudomonadales	Moraxellaceae	Acinetobacter	0	0	0	0	0	21
Klebsiella aerogenes	548	Bacteria	Proteobacteria	Gammaproteobacteria	Enterobacterales	Enterobacteriaceae	Klebsiella	0	0	0	0	0	115
Pantoea agglomerans	549	Bacteria	Proteobacteria	Gammaproteobacteria	Enterobacterales	Erwiniaceae	Pantoea	30	10	0	10	50	12352
Enterobacter cloacae	550	Bacteria	Proteobacteria	Gammaproteobacteria	Enterobacterales	Enterobacteriaceae	Enterobacter	0	0	0	0	0	812
Pantoea ananatis	553	Bacteria	Proteobacteria	Gammaproteobacteria	Enterobacterales	Erwiniaceae	Pantoea	0	0	0	0	0	823
Shimwellia blattae	563	Bacteria	Proteobacteria	Gammaproteobacteria	Enterobacterales	Enterobacteriaceae	Shimwellia	0	0	0	0	0	10
Proteus mirabilis	584	Bacteria	Proteobacteria	Gammaproteobacteria	Enterobacterales	Morganellaceae	Proteus	0	0	0	0	0	52
Providencia rettgeri	587	Bacteria	Proteobacteria	Gammaproteobacteria	Enterobacterales	Morganellaceae	Providencia	0	0	0	0	0	21
Serratia liquefaciens	614	Bacteria	Proteobacteria	Gammaproteobacteria	Enterobacterales	Yersiniaceae	Serratia	0	0	0	0	0	94
Serratia marcescens	615	Bacteria	Proteobacteria	Gammaproteobacteria	Enterobacterales	Yersiniaceae	Serratia	0	0	501	0	0	1448
Haemophilus parainfluenzae	729	Bacteria	Proteobacteria	Gammaproteobacteria	Pasteurellales	Pasteurellaceae	Haemophilus	0	0	0	0	0	73
Aggregatibacter aphrophilus	732	Bacteria	Proteobacteria	Gammaproteobacteria	Pasteurellales	Pasteurellaceae	Aggregatibacter	0	0	0	0	0	10
Pasteurella multocida	747	Bacteria	Proteobacteria	Gammaproteobacteria	Pasteurellales	Pasteurellaceae	Pasteurella	0	0	0	0	0	11321
Rodentibacter pneumotropicus	758	Bacteria	Proteobacteria	Gammaproteobacteria	Pasteurellales	Pasteurellaceae	Rodentibacter	0	10	0	0	0	1698
Bacteroides fragilis	817	Bacteria	Bacteroidetes	Bacteroidia	Bacteroidales	Bacteroidaceae	Bacteroides	6352	1030	13214	1787	1575	260
Bacteroides thetaiotaomicron	818	Bacteria	Bacteroidetes	Bacteroidia	Bacteroidales	Bacteroidaceae	Bacteroides	4168	151	11012	434	444	187
Phocaeicola vulgatus	821	Bacteria	Bacteroidetes	Bacteroidia	Bacteroidales	Unknown	Phocaeicola	5610	6956	12914	14336	1545	1187
Parabacteroides distasonis	823	Bacteria	Bacteroidetes	Bacteroidia	Bacteroidales	Tannerellaceae	Parabacteroides	2635	1807	16317	4775	1575	219
Faecalibacterium prausnitzii	853	Bacteria	Firmicutes	Clostridia	Eubacteriales	Oscillospiraceae	Faecalibacterium	10429	1424	131940	4836	5261	3947
Megasphaera elsdenii	907	Bacteria	Firmicutes	Negativicutes	Veillonellales	Veillonellaceae	Megasphaera	10	30	400	40	20	0
Leuconostoc mesenteroides	1245	Bacteria	Firmicutes	Bacilli	Lactobacillales	Lactobacillaceae	Leuconostoc	0	0	0	0	0	10
Weissella paramesenteroides	1249	Bacteria	Firmicutes	Bacilli	Lactobacillales	Lactobacillaceae	Weissella	0	0	0	0	0	10
Leuconostoc carnosum	1252	Bacteria	Firmicutes	Bacilli	Lactobacillales	Lactobacillaceae	Leuconostoc	0	0	0	0	0	21
Pediococcus pentosaceus	1255	Bacteria	Firmicutes	Bacilli	Lactobacillales	Lactobacillaceae	Pediococcus	0	0	0	0	0	21
Finegoldia magna	1260	Bacteria	Firmicutes	Tissierellia	Tissierellales	Peptoniphilaceae	Finegoldia	0	0	0	0	0	21
Micrococcus luteus	1270	Bacteria	Actinobacteria	Actinomycetia	Micrococcales	Micrococcaceae	Micrococcus	0	0	0	0	0	552
Kocuria rosea	1275	Bacteria	Actinobacteria	Actinomycetia	Micrococcales	Micrococcaceae	Kocuria	0	0	0	0	0	10
Kytococcus sedentarius	1276	Bacteria	Actinobacteria	Actinomycetia	Micrococcales	Kytococcaceae	Kytococcus	0	0	0	0	0	31
Staphylococcus aureus	1280	Bacteria	Firmicutes	Bacilli	Bacillales	Staphylococcaceae	Staphylococcus	0	0	0	0	0	208
Staphylococcus carnosus	1281	Bacteria	Firmicutes	Bacilli	Bacillales	Staphylococcaceae	Staphylococcus	0	0	0	0	0	187
Staphylococcus epidermidis	1282	Bacteria	Firmicutes	Bacilli	Bacillales	Staphylococcaceae	Staphylococcus	0	50	200	20	10	240
Staphylococcus haemolyticus	1283	Bacteria	Firmicutes	Bacilli	Bacillales	Staphylococcaceae	Staphylococcus	0	20	0	10	10	52
Staphylococcus hyicus	1284	Bacteria	Firmicutes	Bacilli	Bacillales	Staphylococcaceae	Staphylococcus	0	0	0	0	0	73
Staphylococcus simulans	1286	Bacteria	Firmicutes	Bacilli	Bacillales	Staphylococcaceae	Staphylococcus	0	0	0	0	0	1750
Staphylococcus xylosus	1288	Bacteria	Firmicutes	Bacilli	Bacillales	Staphylococcaceae	Staphylococcus	1042	838	1001	0	10	190232
Staphylococcus hominis	1290	Bacteria	Firmicutes	Bacilli	Bacillales	Staphylococcaceae	Staphylococcus	0	0	0	10	0	83
Mammaliicoccus sciuri	1296	Bacteria	Firmicutes	Bacilli	Bacillales	Staphylococcaceae	Mammaliicoccus	20	0	0	0	30	4135
Streptococcus suis	1307	Bacteria	Firmicutes	Bacilli	Lactobacillales	Streptococcaceae	Streptococcus	40	0	400	20	20	0
Streptococcus thermophilus	1308	Bacteria	Firmicutes	Bacilli	Lactobacillales	Streptococcaceae	Streptococcus	0	0	0	0	0	521
Streptococcus agalactiae	1311	Bacteria	Firmicutes	Bacilli	Lactobacillales	Streptococcaceae	Streptococcus	0	20	0	0	0	0
Streptococcus pyogenes	1314	Bacteria	Firmicutes	Bacilli	Lactobacillales	Streptococcaceae	Streptococcus	0	0	100	10	10	0
Blautia hansenii	1322	Bacteria	Firmicutes	Clostridia	Eubacteriales	Lachnospiraceae	Blautia	982	313	15316	586	798	646
Streptococcus parauberis	1348	Bacteria	Firmicutes	Bacilli	Lactobacillales	Streptococcaceae	Streptococcus	0	0	0	0	0	21
Enterococcus faecalis	1351	Bacteria	Firmicutes	Bacilli	Lactobacillales	Enterococcaceae	Enterococcus	200	252	62166	1020	1676	823
Enterococcus faecium	1352	Bacteria	Firmicutes	Bacilli	Lactobacillales	Enterococcaceae	Enterococcus	291	71	4605	232	202	219
Lactococcus lactis	1358	Bacteria	Firmicutes	Bacilli	Lactobacillales	Streptococcaceae	Lactococcus	0	0	0	0	0	614
Lactococcus garvieae	1363	Bacteria	Firmicutes	Bacilli	Lactobacillales	Streptococcaceae	Lactococcus	0	0	0	0	0	10
Lactococcus piscium	1364	Bacteria	Firmicutes	Bacilli	Lactobacillales	Streptococcaceae	Lactococcus	0	0	0	0	0	10
Bacillus cereus	1396	Bacteria	Firmicutes	Bacilli	Bacillales	Bacillaceae	Bacillus	0	0	0	0	0	1302
Bacillus circulans	1397	Bacteria	Firmicutes	Bacilli	Bacillales	Bacillaceae	Bacillus	0	0	0	0	0	10
Weizmannia coagulans	1398	Bacteria	Firmicutes	Bacilli	Bacillales	Bacillaceae	Weizmannia	0	0	100	0	0	31
Bacillus pumilus	1408	Bacteria	Firmicutes	Bacilli	Bacillales	Bacillaceae	Bacillus	0	0	0	0	0	21
Bacillus subtilis	1423	Bacteria	Firmicutes	Bacilli	Bacillales	Bacillaceae	Bacillus	0	0	0	0	0	250
Bacillus thuringiensis	1428	Bacteria	Firmicutes	Bacilli	Bacillales	Bacillaceae	Bacillus	0	0	0	0	0	62
Amphibacillus xylanus	1449	Bacteria	Firmicutes	Bacilli	Bacillales	Bacillaceae	Amphibacillus	0	0	0	0	0	10
Clostridium botulinum	1491	Bacteria	Firmicutes	Clostridia	Eubacteriales	Clostridiaceae	Clostridium	0	0	0	0	0	156
Clostridioides difficile	1496	Bacteria	Firmicutes	Clostridia	Eubacteriales	Peptostreptococcaceae	Clostridioides	4248	374	95201	2009	1848	2177
Clostridium perfringens	1502	Bacteria	Firmicutes	Clostridia	Eubacteriales	Clostridiaceae	Clostridium	0	0	0	0	0	10
Clostridium sporogenes	1509	Bacteria	Firmicutes	Clostridia	Eubacteriales	Clostridiaceae	Clostridium	0	0	0	0	20	0
Thermoanaerobacterium thermosaccharolyticum	1517	Bacteria	Firmicutes	Clostridia	Thermoanaerobacterales	Thermoanaerobacterales Family III. Incertae Sedis	Thermoanaerobacterium	0	0	0	0	0	10
Lactobacillus acidophilus	1579	Bacteria	Firmicutes	Bacilli	Lactobacillales	Lactobacillaceae	Lactobacillus	281	30	100	0	81	146
Levilactobacillus brevis	1580	Bacteria	Firmicutes	Bacilli	Lactobacillales	Lactobacillaceae	Levilactobacillus	0	0	0	0	0	31
Weissella confusa	1583	Bacteria	Firmicutes	Bacilli	Lactobacillales	Lactobacillaceae	Weissella	0	0	0	0	0	31
Lactobacillus gasseri	1596	Bacteria	Firmicutes	Bacilli	Lactobacillales	Lactobacillaceae	Lactobacillus	10	151	0	111	0	0
Lacticaseibacillus paracasei	1597	Bacteria	Firmicutes	Bacilli	Lactobacillales	Lactobacillaceae	Lacticaseibacillus	0	0	0	0	0	73
Limosilactobacillus reuteri	1598	Bacteria	Firmicutes	Bacilli	Lactobacillales	Lactobacillaceae	Limosilactobacillus	77320	2817	9510	262	1919	22736
Latilactobacillus sakei	1599	Bacteria	Firmicutes	Bacilli	Lactobacillales	Lactobacillaceae	Latilactobacillus	10	0	0	0	0	42
Lactobacillus amylovorus	1604	Bacteria	Firmicutes	Bacilli	Lactobacillales	Lactobacillaceae	Lactobacillus	40	0	0	0	0	62
Ligilactobacillus animalis	1605	Bacteria	Firmicutes	Bacilli	Lactobacillales	Lactobacillaceae	Ligilactobacillus	100	151	1902	131	172	135
Limosilactobacillus fermentum	1613	Bacteria	Firmicutes	Bacilli	Lactobacillales	Lactobacillaceae	Limosilactobacillus	0	0	0	0	0	21
Ligilactobacillus murinus	1622	Bacteria	Firmicutes	Bacilli	Lactobacillales	Lactobacillaceae	Ligilactobacillus	7454	14357	160069	16052	13633	14748
Listeria monocytogenes	1639	Bacteria	Firmicutes	Bacilli	Bacillales	Listeriaceae	Listeria	0	0	0	0	0	10
Kurthia zopfii	1650	Bacteria	Firmicutes	Bacilli	Bacillales	Planococcaceae	Kurthia	0	0	0	0	0	10
Trueperella pyogenes	1661	Bacteria	Actinobacteria	Actinomycetia	Actinomycetales	Actinomycetaceae	Trueperella	0	0	0	0	20	0
Bifidobacterium bifidum	1681	Bacteria	Actinobacteria	Actinomycetia	Bifidobacteriales	Bifidobacteriaceae	Bifidobacterium	511	151	2603	404	20	271
Bifidobacterium breve	1685	Bacteria	Actinobacteria	Actinomycetia	Bifidobacteriales	Bifidobacteriaceae	Bifidobacterium	70	10	1001	30	323	281
Bifidobacterium pseudolongum	1694	Bacteria	Actinobacteria	Actinomycetia	Bifidobacteriales	Bifidobacteriaceae	Bifidobacterium	18574	737	601	0	17693	7999
Corynebacterium ammoniagenes	1697	Bacteria	Actinobacteria	Actinomycetia	Corynebacteriales	Corynebacteriaceae	Corynebacterium	0	0	0	0	0	72895
Brevibacterium linens	1703	Bacteria	Actinobacteria	Actinomycetia	Micrococcales	Brevibacteriaceae	Brevibacterium	0	0	0	0	0	646
Corynebacterium stationis	1705	Bacteria	Actinobacteria	Actinomycetia	Corynebacteriales	Corynebacteriaceae	Corynebacterium	0	0	0	0	0	292
Corynebacterium diphtheriae	1717	Bacteria	Actinobacteria	Actinomycetia	Corynebacteriales	Corynebacteriaceae	Corynebacterium	0	0	0	0	0	21
Corynebacterium variabile	1727	Bacteria	Actinobacteria	Actinomycetia	Corynebacteriales	Corynebacteriaceae	Corynebacterium	0	0	0	0	0	52
Eubacterium limosum	1736	Bacteria	Firmicutes	Clostridia	Eubacteriales	Eubacteriaceae	Eubacterium	90	61	4004	252	242	0
Cutibacterium acnes	1747	Bacteria	Actinobacteria	Actinomycetia	Propionibacteriales	Propionibacteriaceae	Cutibacterium	0	172	1702	182	101	5135
Mycolicibacterium smegmatis	1772	Bacteria	Actinobacteria	Actinomycetia	Corynebacteriales	Mycobacteriaceae	Mycolicibacterium	0	0	0	0	0	135
Rhodococcus fascians	1828	Bacteria	Actinobacteria	Actinomycetia	Corynebacteriales	Nocardiaceae	Rhodococcus	0	0	0	0	0	646
Saccharomonospora viridis	1852	Bacteria	Actinobacteria	Actinomycetia	Pseudonocardiales	Pseudonocardiaceae	Saccharomonospora	0	0	0	0	0	21
Thermobispora bispora	2006	Bacteria	Actinobacteria	Actinomycetia	Streptosporangiales	Streptosporangiaceae	Thermobispora	0	0	0	0	0	21
Nocardiopsis dassonvillei	2014	Bacteria	Actinobacteria	Actinomycetia	Streptosporangiales	Nocardiopsaceae	Nocardiopsis	0	0	0	0	0	31
Thermobifida fusca	2021	Bacteria	Actinobacteria	Actinomycetia	Streptosporangiales	Nocardiopsaceae	Thermobifida	0	0	0	0	0	52
Thermoactinomyces vulgaris	2026	Bacteria	Firmicutes	Bacilli	Bacillales	Thermoactinomycetaceae	Thermoactinomyces	0	0	0	0	0	146
Rothia dentocariosa	2047	Bacteria	Actinobacteria	Actinomycetia	Micrococcales	Micrococcaceae	Rothia	0	0	100	0	0	42
Gordonia terrae	2055	Bacteria	Actinobacteria	Actinomycetia	Corynebacteriales	Gordoniaceae	Gordonia	0	0	0	0	0	21
Gardnerella vaginalis	2702	Bacteria	Actinobacteria	Actinomycetia	Bifidobacteriales	Bifidobacteriaceae	Gardnerella	0	0	0	0	0	42
Carnobacterium divergens	2748	Bacteria	Firmicutes	Bacilli	Lactobacillales	Carnobacteriaceae	Carnobacterium	0	0	0	0	0	42
Saccharomyces cerevisiae	4932	Eukaryota	Ascomycota	Saccharomycetes	Saccharomycetales	Saccharomycetaceae	Saccharomyces	1362	0	0	0	0	31495
Debaryomyces hansenii	4959	Eukaryota	Ascomycota	Saccharomycetes	Saccharomycetales	Debaryomycetaceae	Debaryomyces	0	0	0	0	0	73
Aspergillus oryzae	5062	Eukaryota	Ascomycota	Eurotiomycetes	Eurotiales	Aspergillaceae	Aspergillus	0	0	0	0	40	4906
Fusarium fujikuroi	5127	Eukaryota	Ascomycota	Sordariomycetes	Hypocreales	Nectriaceae	Fusarium	0	0	0	0	0	500
Ustilago maydis	5270	Eukaryota	Basidiomycota	Ustilaginomycetes	Ustilaginales	Ustilaginaceae	Ustilago	0	0	0	0	0	62
Fusarium oxysporum	5507	Eukaryota	Ascomycota	Sordariomycetes	Hypocreales	Nectriaceae	Fusarium	0	0	0	0	0	21
Fusarium graminearum	5518	Eukaryota	Ascomycota	Sordariomycetes	Hypocreales	Nectriaceae	Fusarium	0	0	0	0	0	2760
Toxoplasma gondii	5811	Eukaryota	Apicomplexa	Conoidasida	Eucoccidiorida	Sarcocystidae	Toxoplasma	0	10	0	10	0	10
Schistosoma japonicum	6182	Eukaryota	Platyhelminthes	Trematoda	Strigeidida	Schistosomatidae	Schistosoma	270	0	0	0	0	10
Schistosoma mansoni	6183	Eukaryota	Platyhelminthes	Trematoda	Strigeidida	Schistosomatidae	Schistosoma	10	0	0	0	0	0
Lactobacillus phage phiadh	12417	Viruses	Uroviricota	Caudoviricetes	Caudovirales	Siphoviridae	Unknown	0	0	0	0	0	10
Sphingomonas paucimobilis	13689	Bacteria	Proteobacteria	Alphaproteobacteria	Sphingomonadales	Sphingomonadaceae	Sphingomonas	0	0	0	0	0	62
Bifidobacterium animalis	28025	Bacteria	Actinobacteria	Actinomycetia	Bifidobacteriales	Bifidobacteriaceae	Bifidobacterium	40	0	0	0	61	31
Bifidobacterium pseudocatenulatum	28026	Bacteria	Actinobacteria	Actinomycetia	Bifidobacteriales	Bifidobacteriaceae	Bifidobacterium	60	0	200	20	0	42
Corynebacterium flavescens	28028	Bacteria	Actinobacteria	Actinomycetia	Corynebacteriales	Corynebacteriaceae	Corynebacterium	0	0	0	0	0	31
Acinetobacter lwoffii	28090	Bacteria	Proteobacteria	Gammaproteobacteria	Pseudomonadales	Moraxellaceae	Acinetobacter	90	30	0	30	0	187
Burkholderia gladioli	28095	Bacteria	Proteobacteria	Betaproteobacteria	Burkholderiales	Burkholderiaceae	Burkholderia	0	0	0	0	0	10
Bacteroides heparinolyticus	28113	Bacteria	Bacteroidetes	Bacteroidia	Bacteroidales	Bacteroidaceae	Bacteroides	170	0	601	10	0	0
Bacteroides ovatus	28116	Bacteria	Bacteroidetes	Bacteroidia	Bacteroidales	Bacteroidaceae	Bacteroides	4318	172	11913	434	475	156
Odoribacter splanchnicus	28118	Bacteria	Bacteroidetes	Bacteroidia	Bacteroidales	Odoribacteraceae	Odoribacter	270	0	1301	20	81	31
Bacteroides zoogleoformans	28119	Bacteria	Bacteroidetes	Bacteroidia	Bacteroidales	Bacteroidaceae	Bacteroides	761	0	1502	20	3686	73
Porphyromonas asaccharolytica	28123	Bacteria	Bacteroidetes	Bacteroidia	Bacteroidales	Porphyromonadaceae	Porphyromonas	10	0	0	0	0	0
Prevotella melaninogenica	28132	Bacteria	Bacteroidetes	Bacteroidia	Bacteroidales	Prevotellaceae	Prevotella	0	0	0	20	0	0
Capnocytophaga canimorsus	28188	Bacteria	Bacteroidetes	Flavobacteriia	Flavobacteriales	Flavobacteriaceae	Capnocytophaga	120	0	2302	0	0	0
Clavibacter michiganensis	28447	Bacteria	Actinobacteria	Actinomycetia	Micrococcales	Microbacteriaceae	Clavibacter	0	0	0	0	0	104
[Clostridium] scindens	29347	Bacteria	Firmicutes	Clostridia	Eubacteriales	Lachnospiraceae	Lachnoclostridium	2454	1161	120728	5694	3878	2427
Staphylococcus auricularis	29379	Bacteria	Firmicutes	Bacilli	Bacillales	Staphylococcaceae	Staphylococcus	0	0	0	0	0	31
Staphylococcus cohnii	29382	Bacteria	Firmicutes	Bacilli	Bacillales	Staphylococcaceae	Staphylococcus	0	0	0	0	10	115
Staphylococcus kloosii	29384	Bacteria	Firmicutes	Bacilli	Bacillales	Staphylococcaceae	Staphylococcus	0	0	0	0	0	21
Staphylococcus saprophyticus	29385	Bacteria	Firmicutes	Bacilli	Bacillales	Staphylococcaceae	Staphylococcus	0	0	0	0	0	1010
Staphylococcus capitis	29388	Bacteria	Firmicutes	Bacilli	Bacillales	Staphylococcaceae	Staphylococcus	0	10	100	20	0	52
Microlunatus phosphovorus	29405	Bacteria	Actinobacteria	Actinomycetia	Propionibacteriales	Propionibacteriaceae	Microlunatus	0	0	0	0	0	10
Acinetobacter haemolyticus	29430	Bacteria	Proteobacteria	Gammaproteobacteria	Pseudomonadales	Moraxellaceae	Acinetobacter	0	0	0	0	0	10
Methylobacterium radiotolerans	31998	Bacteria	Proteobacteria	Alphaproteobacteria	Hyphomicrobiales	Methylobacteriaceae	Methylobacterium	0	0	0	0	0	323
Cutibacterium avidum	33010	Bacteria	Actinobacteria	Actinomycetia	Propionibacteriales	Propionibacteriaceae	Cutibacterium	0	0	0	0	0	21
Cutibacterium granulosum	33011	Bacteria	Actinobacteria	Actinomycetia	Propionibacteriales	Propionibacteriaceae	Cutibacterium	0	0	0	0	0	135
Anaerococcus prevotii	33034	Bacteria	Firmicutes	Tissierellia	Tissierellales	Peptoniphilaceae	Anaerococcus	0	0	0	0	0	10
Blautia producta	33035	Bacteria	Firmicutes	Clostridia	Eubacteriales	Lachnospiraceae	Blautia	20	20	200	61	10	0
Pseudomonas viridiflava	33069	Bacteria	Proteobacteria	Gammaproteobacteria	Pseudomonadales	Pseudomonadaceae	Pseudomonas	0	0	0	0	0	156
Anoxybacillus flavithermus	33934	Bacteria	Firmicutes	Bacilli	Bacillales	Bacillaceae	Anoxybacillus	0	0	0	0	0	31
Lactobacillus johnsonii	33959	Bacteria	Firmicutes	Bacilli	Lactobacillales	Lactobacillaceae	Lactobacillus	104600	6542	38841	2665	34446	21705
Leuconostoc citreum	33964	Bacteria	Firmicutes	Bacilli	Lactobacillales	Lactobacillaceae	Leuconostoc	0	0	0	0	0	73
Moraxella osloensis	34062	Bacteria	Proteobacteria	Gammaproteobacteria	Pseudomonadales	Moraxellaceae	Moraxella	90	10	801	30	20	302
Bifidobacterium choerinum	35760	Bacteria	Actinobacteria	Actinomycetia	Bifidobacteriales	Bifidobacteriaceae	Bifidobacterium	100	10	0	0	111	42
Enterococcus casseliflavus	37734	Bacteria	Firmicutes	Bacilli	Lactobacillales	Enterococcaceae	Enterococcus	0	0	0	0	0	21
Corynebacterium genitalium	38288	Bacteria	Actinobacteria	Actinomycetia	Corynebacteriales	Corynebacteriaceae	Corynebacterium	0	0	0	0	10	62
Corynebacterium jeikeium	38289	Bacteria	Actinobacteria	Actinomycetia	Corynebacteriales	Corynebacteriaceae	Corynebacterium	0	0	0	0	0	31
Photobacterium damselae	38293	Bacteria	Proteobacteria	Gammaproteobacteria	Vibrionales	Vibrionaceae	Photobacterium	0	0	0	0	0	10
Faecalitalea cylindroides	39483	Bacteria	Firmicutes	Erysipelotrichia	Erysipelotrichales	Erysipelotrichaceae	Faecalitalea	0	0	100	676	879	42
Lachnospira eligens	39485	Bacteria	Firmicutes	Clostridia	Eubacteriales	Lachnospiraceae	Lachnospira	30	10	0	0	0	0
Anaerobutyricum hallii	39488	Bacteria	Firmicutes	Clostridia	Eubacteriales	Lachnospiraceae	Anaerobutyricum	180	0	1602	50	10	0
[Eubacterium] rectale	39491	Bacteria	Firmicutes	Clostridia	Eubacteriales	Lachnospiraceae	Unknown	90	20	1101	111	111	73
Acinetobacter johnsonii	40214	Bacteria	Proteobacteria	Gammaproteobacteria	Pseudomonadales	Moraxellaceae	Acinetobacter	0	0	0	0	0	240
Acinetobacter junii	40215	Bacteria	Proteobacteria	Gammaproteobacteria	Pseudomonadales	Moraxellaceae	Acinetobacter	0	0	901	0	0	83
Acinetobacter radioresistens	40216	Bacteria	Proteobacteria	Gammaproteobacteria	Pseudomonadales	Moraxellaceae	Acinetobacter	0	0	0	0	0	21
Stenotrophomonas maltophilia	40324	Bacteria	Proteobacteria	Gammaproteobacteria	Xanthomonadales	Xanthomonadaceae	Stenotrophomonas	0	0	0	0	0	427
Botrytis cinerea	40559	Eukaryota	Ascomycota	Leotiomycetes	Helotiales	Sclerotiniaceae	Botrytis	0	0	0	0	0	73
Saccharomonospora glauca	40990	Bacteria	Actinobacteria	Actinomycetia	Pseudonocardiales	Pseudonocardiaceae	Saccharomonospora	0	0	0	0	0	104
Brevundimonas vesicularis	41276	Bacteria	Proteobacteria	Alphaproteobacteria	Caulobacterales	Caulobacteraceae	Brevundimonas	0	0	0	0	0	21
Rickettsia felis	42862	Bacteria	Proteobacteria	Alphaproteobacteria	Rickettsiales	Rickettsiaceae	Rickettsia	0	0	0	0	0	1166
Brachybacterium faecium	43669	Bacteria	Actinobacteria	Actinomycetia	Micrococcales	Dermabacteraceae	Brachybacterium	0	0	0	0	0	10
Rothia mucilaginosa	43675	Bacteria	Actinobacteria	Actinomycetia	Micrococcales	Micrococcaceae	Rothia	0	0	0	0	0	10
Corynebacterium matruchotii	43768	Bacteria	Actinobacteria	Actinomycetia	Corynebacteriales	Corynebacteriaceae	Corynebacterium	0	0	0	0	0	21
Corynebacterium striatum	43770	Bacteria	Actinobacteria	Actinomycetia	Corynebacteriales	Corynebacteriaceae	Corynebacterium	0	0	0	0	0	31
Corynebacterium segmentosum	43990	Bacteria	Actinobacteria	Actinomycetia	Corynebacteriales	Corynebacteriaceae	Corynebacterium	0	0	0	0	0	10
Enterococcus cecorum	44008	Bacteria	Firmicutes	Bacilli	Lactobacillales	Enterococcaceae	Enterococcus	0	10	0	0	0	10
Bradyrhizobium oligotrophicum	44255	Bacteria	Proteobacteria	Alphaproteobacteria	Hyphomicrobiales	Bradyrhizobiaceae	Bradyrhizobium	0	0	0	0	0	10
Bacteroides caccae	47678	Bacteria	Bacteroidetes	Bacteroidia	Bacteroidales	Bacteroidaceae	Bacteroides	3226	111	8409	323	424	240
Streptomyces olivaceus	47716	Bacteria	Actinobacteria	Actinomycetia	Streptomycetales	Streptomycetaceae	Streptomyces	0	0	0	0	0	42
Pseudomonas azotoformans	47878	Bacteria	Proteobacteria	Gammaproteobacteria	Pseudomonadales	Pseudomonadaceae	Pseudomonas	0	0	0	0	0	31
Pseudomonas synxantha	47883	Bacteria	Proteobacteria	Gammaproteobacteria	Pseudomonadales	Pseudomonadaceae	Pseudomonas	0	0	0	0	0	94
Pseudomonas oryzihabitans	47885	Bacteria	Proteobacteria	Gammaproteobacteria	Pseudomonadales	Pseudomonadaceae	Pseudomonas	0	0	0	0	0	10
Acinetobacter pittii	48296	Bacteria	Proteobacteria	Gammaproteobacteria	Pseudomonadales	Moraxellaceae	Acinetobacter	0	0	0	0	0	31
Candidatus Arthromitus sp. SFB-mouse	49118	Bacteria	Firmicutes	Clostridia	Eubacteriales	Clostridiaceae	Candidatus Arthromitus	0	0	0	0	141	0
Ureibacillus thermosphaericus	51173	Bacteria	Firmicutes	Bacilli	Bacillales	Planococcaceae	Ureibacillus	0	0	0	0	0	94
Brachyspira pilosicoli	52584	Bacteria	Spirochaetes	Spirochaetia	Brachyspirales	Brachyspiraceae	Brachyspira	10	0	0	0	0	0
Pseudomonas asplenii	53407	Bacteria	Proteobacteria	Gammaproteobacteria	Pseudomonadales	Pseudomonadaceae	Pseudomonas	0	0	0	0	0	21
Nocardiopsis alba	53437	Bacteria	Actinobacteria	Actinomycetia	Streptosporangiales	Nocardiopsaceae	Nocardiopsis	0	0	0	0	0	62
Eubacterium callanderi	53442	Bacteria	Firmicutes	Clostridia	Eubacteriales	Eubacteriaceae	Eubacterium	0	10	1201	10	0	0
Erwinia persicina	55211	Bacteria	Proteobacteria	Gammaproteobacteria	Enterobacterales	Erwiniaceae	Erwinia	0	0	0	0	0	1364
Sanguibacter keddieii	60920	Bacteria	Actinobacteria	Actinomycetia	Micrococcales	Sanguibacteraceae	Sanguibacter	0	0	0	0	0	31
Staphylococcus succinus	61015	Bacteria	Firmicutes	Bacilli	Bacillales	Staphylococcaceae	Staphylococcus	0	0	0	0	0	21
Lelliottia amnigena	61646	Bacteria	Proteobacteria	Gammaproteobacteria	Enterobacterales	Enterobacteriaceae	Lelliottia	0	0	0	0	20	21
Streptomyces fungicidicus	68203	Bacteria	Actinobacteria	Actinomycetia	Streptomycetales	Streptomycetaceae	Streptomyces	0	0	0	0	0	42
Cupriavidus basilensis	68895	Bacteria	Proteobacteria	Betaproteobacteria	Burkholderiales	Burkholderiaceae	Cupriavidus	0	0	0	0	0	10
Deinococcus geothermalis	68909	Bacteria	Deinococcus-Thermus	Deinococci	Deinococcales	Deinococcaceae	Deinococcus	0	0	0	0	0	52
Enterobacter cancerogenus	69218	Bacteria	Proteobacteria	Gammaproteobacteria	Enterobacterales	Enterobacteriaceae	Enterobacter	0	0	0	0	0	104
Lelliottia nimipressuralis	69220	Bacteria	Proteobacteria	Gammaproteobacteria	Enterobacterales	Enterobacteriaceae	Lelliottia	0	0	0	0	0	83
Macrococcus caseolyticus	69966	Bacteria	Firmicutes	Bacilli	Bacillales	Staphylococcaceae	Macrococcus	0	0	0	0	0	52
Staphylococcus condimenti	70255	Bacteria	Firmicutes	Bacilli	Bacillales	Staphylococcaceae	Staphylococcus	0	0	0	0	0	115
Kocuria palustris	71999	Bacteria	Actinobacteria	Actinomycetia	Micrococcales	Micrococcaceae	Kocuria	0	0	100	0	0	354
Pseudomonas orientalis	76758	Bacteria	Proteobacteria	Gammaproteobacteria	Pseudomonadales	Pseudomonadaceae	Pseudomonas	0	0	0	0	0	94
Pseudomonas monteilii	76759	Bacteria	Proteobacteria	Gammaproteobacteria	Pseudomonadales	Pseudomonadaceae	Pseudomonas	0	0	300	0	0	958
Malassezia restricta	76775	Eukaryota	Basidiomycota	Malasseziomycetes	Malasseziales	Malasseziaceae	Malassezia	0	10	100	10	0	1979
Helicobacter typhlonius	76936	Bacteria	Proteobacteria	Epsilonproteobacteria	Campylobacterales	Helicobacteraceae	Helicobacter	0	0	0	0	10	0
Thermothelomyces thermophilus	78579	Eukaryota	Ascomycota	Sordariomycetes	Sordariales	Chaetomiaceae	Thermothelomyces	0	0	0	0	0	10
Alkalihalobacillus clausii	79880	Bacteria	Firmicutes	Bacilli	Bacillales	Bacillaceae	Alkalihalobacillus	0	0	0	0	0	52
Delftia acidovorans	80866	Bacteria	Proteobacteria	Betaproteobacteria	Burkholderiales	Comamonadaceae	Delftia	0	0	0	0	0	83
Colletotrichum higginsianum	80884	Eukaryota	Ascomycota	Sordariomycetes	Glomerellales	Glomerellaceae	Colletotrichum	0	0	0	0	0	229
Cupriavidus gilardii	82541	Bacteria	Proteobacteria	Betaproteobacteria	Burkholderiales	Burkholderiaceae	Cupriavidus	0	0	0	0	0	10
Lacrimispora saccharolytica	84030	Bacteria	Firmicutes	Clostridia	Eubacteriales	Lachnospiraceae	Lacrimispora	0	0	200	0	40	0
Ketogulonicigenium vulgare	92945	Bacteria	Proteobacteria	Alphaproteobacteria	Rhodobacterales	Rhodobacteraceae	Ketogulonicigenium	0	0	0	0	0	10
Spirometra erinaceieuropaei	99802	Eukaryota	Platyhelminthes	Cestoda	Diphyllobothriidea	Diphyllobothriidae	Spirometra	0	0	0	0	0	10
Bordetella hinzii	103855	Bacteria	Proteobacteria	Betaproteobacteria	Burkholderiales	Alcaligenaceae	Bordetella	0	0	0	0	0	10
Microbacterium foliorum	104336	Bacteria	Actinobacteria	Actinomycetia	Micrococcales	Microbacteriaceae	Microbacterium	0	0	0	0	0	42
Ralstonia mannitolilytica	105219	Bacteria	Proteobacteria	Betaproteobacteria	Burkholderiales	Burkholderiaceae	Ralstonia	0	0	0	0	0	42
Acinetobacter ursingii	108980	Bacteria	Proteobacteria	Gammaproteobacteria	Pseudomonadales	Moraxellaceae	Acinetobacter	0	10	0	0	0	52
Acinetobacter schindleri	108981	Bacteria	Proteobacteria	Gammaproteobacteria	Pseudomonadales	Moraxellaceae	Acinetobacter	0	20	0	0	0	0
Lactobacillus jensenii	109790	Bacteria	Firmicutes	Bacilli	Lactobacillales	Lactobacillaceae	Lactobacillus	0	20	0	0	0	21
Rathayibacter festucae	110937	Bacteria	Actinobacteria	Actinomycetia	Micrococcales	Microbacteriaceae	Rathayibacter	0	0	100	0	0	594
Bradyrhizobium sp. ORS 285	115808	Bacteria	Proteobacteria	Alphaproteobacteria	Hyphomicrobiales	Bradyrhizobiaceae	Bradyrhizobium	0	0	0	0	0	10
Fusarium verticillioides	117187	Eukaryota	Ascomycota	Sordariomycetes	Hypocreales	Nectriaceae	Fusarium	0	0	0	0	0	9269
Arthrospira platensis	118562	Bacteria	Cyanobacteria	Unknown	Oscillatoriales	Microcoleaceae	Arthrospira	0	0	0	0	0	31
Cupriavidus metallidurans	119219	Bacteria	Proteobacteria	Betaproteobacteria	Burkholderiales	Burkholderiaceae	Cupriavidus	180	141	2503	91	545	8374
Sphingobium cloacae	120107	Bacteria	Proteobacteria	Alphaproteobacteria	Sphingomonadales	Sphingomonadaceae	Sphingobium	0	0	0	0	0	83
Pannonibacter phragmitetus	121719	Bacteria	Proteobacteria	Alphaproteobacteria	Hyphomicrobiales	Stappiaceae	Pannonibacter	0	0	0	0	0	94
Cercospora beticola	122368	Eukaryota	Ascomycota	Dothideomycetes	Mycosphaerellales	Mycosphaerellaceae	Cercospora	0	0	0	0	0	31
Human mastadenovirus C	129951	Viruses	Preplasmiviricota	Tectiliviricetes	Rowavirales	Adenoviridae	Mastadenovirus	0	0	0	0	0	10
Weissella cibaria	137591	Bacteria	Firmicutes	Bacilli	Lactobacillales	Lactobacillaceae	Weissella	0	0	0	0	0	135
Lactobacillus prophage Lj771	139871	Viruses	Uroviricota	Caudoviricetes	Caudovirales	Myoviridae	Unknown	10	0	0	0	0	0
Paracoccus yeei	147645	Bacteria	Proteobacteria	Alphaproteobacteria	Rhodobacterales	Rhodobacteraceae	Paracoccus	0	0	0	0	0	156
Carnobacterium inhibens	147709	Bacteria	Firmicutes	Bacilli	Lactobacillales	Carnobacteriaceae	Carnobacterium	0	0	0	0	0	10
Bacteroides coprosuis	151276	Bacteria	Bacteroidetes	Bacteroidia	Bacteroidales	Bacteroidaceae	Bacteroides	10	222	0	394	0	10
Sphingomonas melonis	152682	Bacteria	Proteobacteria	Alphaproteobacteria	Sphingomonadales	Sphingomonadaceae	Sphingomonas	0	0	0	0	0	52
Hungatella hathewayi	154046	Bacteria	Firmicutes	Clostridia	Eubacteriales	Clostridiaceae	Hungatella	0	0	0	0	0	21
Kushneria marisflavi	157779	Bacteria	Proteobacteria	Gammaproteobacteria	Oceanospirillales	Halomonadaceae	Kushneria	0	0	0	0	0	10
Corynebacterium casei	160386	Bacteria	Actinobacteria	Actinomycetia	Corynebacteriales	Corynebacteriaceae	Corynebacterium	0	0	0	0	0	31
Glutamicibacter creatinolyticus	162496	Bacteria	Actinobacteria	Actinomycetia	Micrococcales	Micrococcaceae	Glutamicibacter	0	20	0	0	0	0
Roseburia intestinalis	166486	Bacteria	Firmicutes	Clostridia	Eubacteriales	Lachnospiraceae	Roseburia	190	30	1301	10	162	115
Delftia tsuruhatensis	180282	Bacteria	Proteobacteria	Betaproteobacteria	Burkholderiales	Comamonadaceae	Delftia	0	0	0	0	0	240
Erwinia billingiae	182337	Bacteria	Proteobacteria	Gammaproteobacteria	Enterobacterales	Erwiniaceae	Erwinia	0	0	0	0	0	73
Corallococcus coralloides	184914	Bacteria	Proteobacteria	Deltaproteobacteria	Myxococcales	Myxococcaceae	Corallococcus	0	0	0	0	0	10
Pediococcus claussenii	187452	Bacteria	Firmicutes	Bacilli	Lactobacillales	Lactobacillaceae	Pediococcus	0	0	0	0	0	125
Corynebacterium glaucum	187491	Bacteria	Actinobacteria	Actinomycetia	Corynebacteriales	Corynebacteriaceae	Corynebacterium	0	0	0	0	0	10
Pedobacter cryoconitis	188932	Bacteria	Bacteroidetes	Sphingobacteriia	Sphingobacteriales	Sphingobacteriaceae	Pedobacter	0	0	0	0	0	10
Ralstonia insidiosa	190721	Bacteria	Proteobacteria	Betaproteobacteria	Burkholderiales	Burkholderiaceae	Ralstonia	0	0	0	10	0	240
Haematobacter massiliensis	195105	Bacteria	Proteobacteria	Alphaproteobacteria	Rhodobacterales	Rhodobacteraceae	Haematobacter	0	0	0	0	0	21
Streptococcus pasteurianus	197614	Bacteria	Firmicutes	Bacilli	Lactobacillales	Streptococcaceae	Streptococcus	0	0	200	0	20	0
Pseudomonas trivialis	200450	Bacteria	Proteobacteria	Gammaproteobacteria	Pseudomonadales	Pseudomonadaceae	Pseudomonas	0	0	0	0	0	10
Pseudomonas poae	200451	Bacteria	Proteobacteria	Gammaproteobacteria	Pseudomonadales	Pseudomonadaceae	Pseudomonas	0	0	100	0	0	1083
Novosphingobium pentaromativorans	205844	Bacteria	Proteobacteria	Alphaproteobacteria	Sphingomonadales	Sphingomonadaceae	Novosphingobium	0	0	0	0	0	21
Kosakonia cowanii	208223	Bacteria	Proteobacteria	Gammaproteobacteria	Enterobacterales	Enterobacteriaceae	Kosakonia	0	0	0	0	0	83
Enterocloster bolteae	208479	Bacteria	Firmicutes	Clostridia	Eubacteriales	Lachnospiraceae	Enterocloster	120	343	9910	101	232	135
Staphylococcus nepalensis	214473	Bacteria	Firmicutes	Bacilli	Bacillales	Staphylococcaceae	Staphylococcus	10	10	0	61	0	261440
Alistipes finegoldii	214856	Bacteria	Bacteroidetes	Bacteroidia	Bacteroidales	Rikenellaceae	Alistipes	100	283	100	0	61	62
Pseudomonas rhizosphaerae	216142	Bacteria	Proteobacteria	Gammaproteobacteria	Pseudomonadales	Pseudomonadaceae	Pseudomonas	0	0	0	0	0	219
Stenotrophomonas rhizophila	216778	Bacteria	Proteobacteria	Gammaproteobacteria	Xanthomonadales	Xanthomonadaceae	Stenotrophomonas	0	0	0	0	0	73
Bifidobacterium longum	216816	Bacteria	Actinobacteria	Actinomycetia	Bifidobacteriales	Bifidobacteriaceae	Bifidobacterium	10	0	0	0	0	0
Achromobacter spanius	217203	Bacteria	Proteobacteria	Betaproteobacteria	Burkholderiales	Alcaligenaceae	Achromobacter	0	0	0	0	0	10
Methylorubrum populi	223967	Bacteria	Proteobacteria	Alphaproteobacteria	Hyphomicrobiales	Methylobacteriaceae	Methylorubrum	0	0	0	0	0	333
Comamonas aquatica	225991	Bacteria	Proteobacteria	Betaproteobacteria	Burkholderiales	Comamonadaceae	Comamonas	0	0	0	0	0	21
Comamonas kerstersii	225992	Bacteria	Proteobacteria	Betaproteobacteria	Burkholderiales	Comamonadaceae	Comamonas	0	0	0	0	0	10
Cloacibacterium normanense	237258	Bacteria	Bacteroidetes	Flavobacteriia	Flavobacteriales	Weeksellaceae	Cloacibacterium	0	0	0	0	0	21
Pseudomonas psychrotolerans	237610	Bacteria	Proteobacteria	Gammaproteobacteria	Pseudomonadales	Pseudomonadaceae	Pseudomonas	0	0	0	0	0	10
Akkermansia muciniphila	239935	Bacteria	Verrucomicrobia	Verrucomicrobiae	Verrucomicrobiales	Akkermansiaceae	Akkermansia	70	2029	2302	1464	283	1031
Klebsiella variicola	244366	Bacteria	Proteobacteria	Gammaproteobacteria	Enterobacterales	Enterobacteriaceae	Klebsiella	0	0	0	0	0	156
Bacteroides cellulosilyticus	246787	Bacteria	Bacteroidetes	Bacteroidia	Bacteroidales	Bacteroidaceae	Bacteroides	270	111	2102	283	151	52
Glutamicibacter arilaitensis	256701	Bacteria	Actinobacteria	Actinomycetia	Micrococcales	Micrococcaceae	Glutamicibacter	0	0	0	0	0	21
Bacillus halotolerans	260554	Bacteria	Firmicutes	Bacilli	Bacillales	Bacillaceae	Bacillus	0	0	0	0	0	10
Sphingopyxis granuli	267128	Bacteria	Proteobacteria	Alphaproteobacteria	Sphingomonadales	Sphingomonadaceae	Sphingopyxis	0	0	0	0	0	83
Lactobacillus kefiranofaciens	267818	Bacteria	Firmicutes	Bacilli	Lactobacillales	Lactobacillaceae	Lactobacillus	0	0	0	0	0	10
Methylobacterium brachiatum	269660	Bacteria	Proteobacteria	Alphaproteobacteria	Hyphomicrobiales	Methylobacteriaceae	Methylobacterium	0	0	0	0	0	10
[Ochrobactrum] quorumnocens	271865	Bacteria	Proteobacteria	Alphaproteobacteria	Hyphomicrobiales	Brucellaceae	Brucella	0	0	0	0	0	10
Brevibacterium aurantiacum	273384	Bacteria	Actinobacteria	Actinomycetia	Micrococcales	Brevibacteriaceae	Brevibacterium	0	0	0	0	0	73
Microbacterium oleivorans	273677	Bacteria	Actinobacteria	Actinomycetia	Micrococcales	Microbacteriaceae	Microbacterium	0	0	0	0	0	21
Bradyrhizobium sp. BTAi1	288000	Bacteria	Proteobacteria	Alphaproteobacteria	Hyphomicrobiales	Bradyrhizobiaceae	Bradyrhizobium	220	0	0	0	20	46285
Flavonifractor plautii	292800	Bacteria	Firmicutes	Clostridia	Eubacteriales	Oscillospiraceae	Flavonifractor	1042	384	20922	1454	3050	1385
Sphingopyxis sp. 113P3	292913	Bacteria	Proteobacteria	Alphaproteobacteria	Sphingomonadales	Sphingomonadaceae	Sphingopyxis	0	0	0	0	0	73
Roseburia hominis	301301	Bacteria	Firmicutes	Clostridia	Eubacteriales	Lachnospiraceae	Roseburia	270	20	5005	273	343	0
Pseudoxanthomonas suwonensis	314722	Bacteria	Proteobacteria	Gammaproteobacteria	Xanthomonadales	Xanthomonadaceae	Pseudoxanthomonas	0	0	0	0	0	21
Bradyrhizobium sp. WSM471	319017	Bacteria	Proteobacteria	Alphaproteobacteria	Hyphomicrobiales	Bradyrhizobiaceae	Bradyrhizobium	0	0	0	0	0	208
Pseudomonas moraviensis	321662	Bacteria	Proteobacteria	Gammaproteobacteria	Pseudomonadales	Pseudomonadaceae	Pseudomonas	0	0	0	0	0	21
Alistipes shahii	328814	Bacteria	Bacteroidetes	Bacteroidia	Bacteroidales	Rikenellaceae	Alistipes	651	222	1001	91	172	62
Exiguobacterium mexicanum	340146	Bacteria	Firmicutes	Bacilli	Bacillales	Unknown	Exiguobacterium	0	0	0	0	0	10
Corynebacterium marinum	349751	Bacteria	Actinobacteria	Actinomycetia	Corynebacteriales	Corynebacteriaceae	Corynebacterium	0	0	0	0	0	73
Phocaeicola dorei	357276	Bacteria	Bacteroidetes	Bacteroidia	Bacteroidales	Unknown	Phocaeicola	90	121	501	111	40	31
Acidovorax sp. KKS102	358220	Bacteria	Proteobacteria	Betaproteobacteria	Burkholderiales	Comamonadaceae	Acidovorax	0	0	0	0	0	52
Phocaeicola salanitronis	376805	Bacteria	Bacteroidetes	Bacteroidia	Bacteroidales	Unknown	Phocaeicola	70	50	501	61	131	42
Thermobacillus composti	377615	Bacteria	Firmicutes	Bacilli	Bacillales	Paenibacillaceae	Thermobacillus	0	0	0	0	0	115
Kocuria turfanensis	388357	Bacteria	Actinobacteria	Actinomycetia	Micrococcales	Micrococcaceae	Kocuria	0	0	0	0	0	21
Barnesiella viscericola	397865	Bacteria	Bacteroidetes	Bacteroidia	Bacteroidales	Barnesiellaceae	Barnesiella	60	71	400	61	20	0
Enterobacter sp. 638	399742	Bacteria	Proteobacteria	Gammaproteobacteria	Enterobacterales	Enterobacteriaceae	Enterobacter	0	0	0	0	0	177
Salinicoccus halodurans	407035	Bacteria	Firmicutes	Bacilli	Bacillales	Staphylococcaceae	Salinicoccus	0	0	0	0	0	302
uncultured Rhynchomesostominae sp.	417965	Eukaryota	Platyhelminthes	Rhabditophora	Rhabdocoela	Typhloplanidae	Unknown	0	0	0	0	0	62
Brucella pseudogrignonensis	419475	Bacteria	Proteobacteria	Alphaproteobacteria	Hyphomicrobiales	Brucellaceae	Brucella	0	0	0	0	0	31
Adlercreutzia equolifaciens	446660	Bacteria	Actinobacteria	Coriobacteriia	Eggerthellales	Eggerthellaceae	Adlercreutzia	30	0	0	0	30	31
Paraprevotella xylaniphila	454155	Bacteria	Bacteroidetes	Bacteroidia	Bacteroidales	Prevotellaceae	Paraprevotella	60	91	2002	81	162	0
Pantoea vagans	470934	Bacteria	Proteobacteria	Gammaproteobacteria	Enterobacterales	Erwiniaceae	Pantoea	0	0	0	0	0	208
Geobacillus sp. WCH70	471223	Bacteria	Firmicutes	Bacilli	Bacillales	Bacillaceae	Geobacillus	0	0	0	0	0	31
Paenibacillus xylanexedens	528191	Bacteria	Firmicutes	Bacilli	Bacillales	Paenibacillaceae	Paenibacillus	0	0	0	0	0	10
Acidovorax carolinensis	553814	Bacteria	Proteobacteria	Betaproteobacteria	Burkholderiales	Comamonadaceae	Acidovorax	0	0	0	0	0	21
Bacillus safensis	561879	Bacteria	Firmicutes	Bacilli	Bacillales	Bacillaceae	Bacillus	0	0	0	0	0	10
Mus musculus mobilized endogenous polytropic provirus	590745	Viruses	Artverviricota	Revtraviricetes	Ortervirales	Retroviridae	Gammaretrovirus	50	0	0	0	0	0
Mammaliicoccus stepanovicii	643214	Bacteria	Firmicutes	Bacilli	Bacillales	Staphylococcaceae	Mammaliicoccus	0	0	0	0	0	21
Anaerostipes hadrus	649756	Bacteria	Firmicutes	Clostridia	Eubacteriales	Lachnospiraceae	Anaerostipes	250	20	13514	30	0	94
Propionibacterium sp. oral taxon 193	671223	Bacteria	Actinobacteria	Actinomycetia	Propionibacteriales	Propionibacteriaceae	Propionibacterium	0	0	0	0	0	10
Jeotgalibaca dankookensis	708126	Bacteria	Firmicutes	Bacilli	Lactobacillales	Carnobacteriaceae	Jeotgalibaca	0	0	0	0	0	21
Sphingobacterium sp. 21	743722	Bacteria	Bacteroidetes	Sphingobacteriia	Sphingobacteriales	Sphingobacteriaceae	Sphingobacterium	0	0	0	0	0	10
Aspergillus fumigatus	746128	Eukaryota	Ascomycota	Eurotiomycetes	Eurotiales	Aspergillaceae	Aspergillus	0	0	0	0	0	115
Clostridium sp. BNL1100	755731	Bacteria	Firmicutes	Clostridia	Eubacteriales	Clostridiaceae	Clostridium	10	0	0	0	0	0
Acinetobacter indicus	756892	Bacteria	Proteobacteria	Gammaproteobacteria	Pseudomonadales	Moraxellaceae	Acinetobacter	0	0	0	0	0	10
Herbaspirillum huttiense	863372	Bacteria	Proteobacteria	Betaproteobacteria	Burkholderiales	Oxalobacteraceae	Herbaspirillum	0	0	0	0	0	10
Massilia umbonata	864828	Bacteria	Proteobacteria	Betaproteobacteria	Burkholderiales	Oxalobacteraceae	Massilia	0	0	0	0	0	115
Plautia stali symbiont	891974	Bacteria	Proteobacteria	Gammaproteobacteria	Enterobacterales	Enterobacteriaceae	Unknown	0	0	0	0	0	21
Methylobacterium sp. AMS5	925818	Bacteria	Proteobacteria	Alphaproteobacteria	Hyphomicrobiales	Methylobacteriaceae	Methylobacterium	0	0	0	0	0	21
Pseudomonas sp. StFLB209	1028989	Bacteria	Proteobacteria	Gammaproteobacteria	Pseudomonadales	Pseudomonadaceae	Pseudomonas	0	0	0	0	0	10
Zymoseptoria tritici	1047171	Eukaryota	Ascomycota	Dothideomycetes	Mycosphaerellales	Mycosphaerellaceae	Zymoseptoria	0	0	0	0	0	989
Kocuria indica	1049583	Bacteria	Actinobacteria	Actinomycetia	Micrococcales	Micrococcaceae	Kocuria	0	0	0	0	0	31
Microbacterium lemovicicum	1072463	Bacteria	Actinobacteria	Actinomycetia	Micrococcales	Microbacteriaceae	Microbacterium	0	0	0	0	0	146
Elizabethkingia anophelis	1117645	Bacteria	Bacteroidetes	Flavobacteriia	Flavobacteriales	Weeksellaceae	Elizabethkingia	0	0	0	0	0	21
Pseudomonas prosekii	1148509	Bacteria	Proteobacteria	Gammaproteobacteria	Pseudomonadales	Pseudomonadaceae	Pseudomonas	0	0	0	0	0	10
Cloacibacillus porcorum	1197717	Bacteria	Synergistetes	Synergistia	Synergistales	Synergistaceae	Cloacibacillus	10	0	0	0	0	0
Neobacillus thermocopriae	1215031	Bacteria	Firmicutes	Bacilli	Bacillales	Bacillaceae	Neobacillus	0	0	0	0	0	135
Clostridium bornimense	1216932	Bacteria	Firmicutes	Clostridia	Eubacteriales	Clostridiaceae	Clostridium	30	0	1602	40	30	0
Sodalis praecaptivus	1239307	Bacteria	Proteobacteria	Gammaproteobacteria	Enterobacterales	Bruguierivoracaceae	Sodalis	0	0	0	0	0	42
Aquabacterium olei	1296669	Bacteria	Proteobacteria	Betaproteobacteria	Burkholderiales	Unknown	Aquabacterium	0	0	0	0	0	21
Intestinimonas butyriciproducens	1297617	Bacteria	Firmicutes	Clostridia	Eubacteriales	Unknown	Intestinimonas	10	0	701	101	0	42
Rhodococcus sp. P1Y	1302308	Bacteria	Actinobacteria	Actinomycetia	Corynebacteriales	Nocardiaceae	Rhodococcus	0	0	0	0	0	10
Brachybacterium ginsengisoli	1331682	Bacteria	Actinobacteria	Actinomycetia	Micrococcales	Dermabacteraceae	Brachybacterium	0	0	0	0	0	42
Pseudomonas sp. JY-Q	1338689	Bacteria	Proteobacteria	Gammaproteobacteria	Pseudomonadales	Pseudomonadaceae	Pseudomonas	0	0	0	0	0	146
Bradyrhizobium diazoefficiens	1355477	Bacteria	Proteobacteria	Alphaproteobacteria	Hyphomicrobiales	Bradyrhizobiaceae	Bradyrhizobium	0	0	0	0	0	52
Corynebacterium glyciniphilum	1404244	Bacteria	Actinobacteria	Actinomycetia	Corynebacteriales	Corynebacteriaceae	Corynebacterium	0	0	0	0	0	21
Frondihabitans sp. 762G35	1446794	Bacteria	Actinobacteria	Actinomycetia	Micrococcales	Microbacteriaceae	Frondihabitans	0	0	0	0	0	10
Jeotgalicoccus saudimassiliensis	1461582	Bacteria	Firmicutes	Bacilli	Bacillales	Staphylococcaceae	Jeotgalicoccus	0	0	0	0	0	1135
Pantoea sp. PSNIH1	1484158	Bacteria	Proteobacteria	Gammaproteobacteria	Enterobacterales	Erwiniaceae	Pantoea	0	0	0	0	0	187
Pseudomonas saudiphocaensis	1499686	Bacteria	Proteobacteria	Gammaproteobacteria	Pseudomonadales	Pseudomonadaceae	Pseudomonas	0	0	0	0	0	10
Candidatus Arthromitus sp. SFB-mouse-NL	1508644	Bacteria	Firmicutes	Clostridia	Eubacteriales	Clostridiaceae	Candidatus Arthromitus	0	0	0	0	151	0
Paenibacillus sp. FSL R7-0273	1536772	Bacteria	Firmicutes	Bacilli	Bacillales	Paenibacillaceae	Paenibacillus	0	0	0	0	0	10
Sphingomonas taxi	1549858	Bacteria	Proteobacteria	Alphaproteobacteria	Sphingomonadales	Sphingomonadaceae	Sphingomonas	0	0	0	0	0	31
Ruthenibacterium lactatiformans	1550024	Bacteria	Firmicutes	Clostridia	Eubacteriales	Oscillospiraceae	Ruthenibacterium	120	0	0	0	30	0
Curtobacterium sp. MR_MD2014	1561023	Bacteria	Actinobacteria	Actinomycetia	Micrococcales	Microbacteriaceae	Curtobacterium	0	0	0	0	0	42
Erwinia gerundensis	1619313	Bacteria	Proteobacteria	Gammaproteobacteria	Enterobacterales	Erwiniaceae	Erwinia	0	0	0	0	0	375
Devosia sp. H5989	1643450	Bacteria	Proteobacteria	Alphaproteobacteria	Hyphomicrobiales	Devosiaceae	Devosia	0	0	0	0	0	156
Rhodococcus sp. PBTS 2	1653479	Bacteria	Actinobacteria	Actinomycetia	Corynebacteriales	Nocardiaceae	Rhodococcus	0	0	0	0	0	1312
Faecalibaculum rodentium	1702221	Bacteria	Firmicutes	Erysipelotrichia	Erysipelotrichales	Erysipelotrichaceae	Faecalibaculum	3516	434	39342	0	0	8009
Massilia sp. WG5	1707785	Bacteria	Proteobacteria	Betaproteobacteria	Burkholderiales	Oxalobacteraceae	Massilia	0	0	0	0	0	21
Turicibacter sp. H121	1712675	Bacteria	Firmicutes	Erysipelotrichia	Erysipelotrichales	Turicibacteraceae	Turicibacter	270	0	0	0	172	31
Staphylococcus sp. AntiMn-1	1715860	Bacteria	Firmicutes	Bacilli	Bacillales	Staphylococcaceae	Staphylococcus	0	0	0	10	0	11873
Kurthia sp. 11kri321	1750719	Bacteria	Firmicutes	Bacilli	Bacillales	Planococcaceae	Kurthia	0	0	0	0	0	10
Burkholderia sp. PAMC 26561	1795043	Bacteria	Proteobacteria	Betaproteobacteria	Burkholderiales	Burkholderiaceae	Burkholderia	0	0	0	0	0	52
Bacteroides caecimuris	1796613	Bacteria	Bacteroidetes	Bacteroidia	Bacteroidales	Bacteroidaceae	Bacteroides	172954	19920	555287	32690	47938	12717
Muribaculum intestinale	1796646	Bacteria	Bacteroidetes	Bacteroidia	Bacteroidales	Muribaculaceae	Muribaculum	75928	99729	1831437	117583	116730	19049
Brevundimonas sp. GW460-12-10-14-LB2	1827469	Bacteria	Proteobacteria	Alphaproteobacteria	Caulobacterales	Caulobacteraceae	Brevundimonas	0	0	0	0	0	42
Lachnoclostridium sp. YL32	1834196	Bacteria	Firmicutes	Clostridia	Eubacteriales	Lachnospiraceae	Lachnoclostridium	6442	2070	180691	5330	7675	2781
Burkholderiales bacterium YL45	1834205	Bacteria	Proteobacteria	Betaproteobacteria	Burkholderiales	Unknown	Unknown	9327	2776	24326	1302	4595	2135
Acidovorax sp. T1	1858609	Bacteria	Proteobacteria	Betaproteobacteria	Burkholderiales	Comamonadaceae	Acidovorax	0	0	0	0	0	42
Bosea sp. Tri-49	1867715	Bacteria	Proteobacteria	Alphaproteobacteria	Hyphomicrobiales	Boseaceae	Bosea	0	0	0	0	0	10
Paenibacillus ihbetae	1870820	Bacteria	Firmicutes	Bacilli	Bacillales	Paenibacillaceae	Paenibacillus	0	0	0	0	0	10
Lachnoclostridium phocaeense	1871021	Bacteria	Firmicutes	Clostridia	Eubacteriales	Lachnospiraceae	Lachnoclostridium	1733	818	49953	3019	2060	1604
Parolsenella massiliensis	1871022	Bacteria	Actinobacteria	Coriobacteriia	Coriobacteriales	Atopobiaceae	Parolsenella	0	0	0	10	10	0
Propionimicrobium sp. Marseille-P3275	1871034	Bacteria	Actinobacteria	Actinomycetia	Propionibacteriales	Propionibacteriaceae	Propionimicrobium	0	0	0	0	10	0
Bacillus wiedmannii	1890302	Bacteria	Firmicutes	Bacilli	Bacillales	Bacillaceae	Bacillus	0	0	0	0	0	31
Lachnospiraceae bacterium	1898203	Bacteria	Firmicutes	Clostridia	Eubacteriales	Lachnospiraceae	Unknown	0	0	1602	50	242	417
Macrococcus sp. IME1552	1898474	Bacteria	Firmicutes	Bacilli	Bacillales	Staphylococcaceae	Macrococcus	0	0	0	0	0	635
Stenotrophomonas sp. LM091	1904944	Bacteria	Proteobacteria	Gammaproteobacteria	Xanthomonadales	Xanthomonadaceae	Stenotrophomonas	0	0	0	0	0	83
Microbacterium sp. BH-3-3-3	1906742	Bacteria	Actinobacteria	Actinomycetia	Micrococcales	Microbacteriaceae	Microbacterium	0	0	0	0	0	437
Blautia argi	1912897	Bacteria	Firmicutes	Clostridia	Eubacteriales	Lachnospiraceae	Blautia	150	20	1602	30	353	0
Sulfuritortus calidifontis	1914471	Bacteria	Proteobacteria	Betaproteobacteria	Nitrosomonadales	Thiobacillaceae	Sulfuritortus	0	0	0	0	0	10
Sphingobacterium sp. B29	1933220	Bacteria	Bacteroidetes	Sphingobacteriia	Sphingobacteriales	Sphingobacteriaceae	Sphingobacterium	0	0	0	0	0	94
Klebsiella sp. M5al	1934254	Bacteria	Proteobacteria	Gammaproteobacteria	Enterobacterales	Enterobacteriaceae	Klebsiella	0	0	0	0	0	94
Phoenicibacter congonensis	1944646	Bacteria	Actinobacteria	Coriobacteriia	Eggerthellales	Eggerthellaceae	Phoenicibacter	10	0	100	0	0	0
Propionibacterium virus PHL041M10	1982276	Viruses	Uroviricota	Caudoviricetes	Caudovirales	Siphoviridae	Pahexavirus	0	0	0	0	0	31
Bosea sp. AS-1	2015316	Bacteria	Proteobacteria	Alphaproteobacteria	Hyphomicrobiales	Boseaceae	Bosea	0	0	0	0	0	10
Brachybacterium avium	2017485	Bacteria	Actinobacteria	Actinomycetia	Micrococcales	Dermabacteraceae	Brachybacterium	0	0	0	0	0	31
Roseomonas sp. FDAARGOS_362	2018065	Bacteria	Proteobacteria	Alphaproteobacteria	Rhodospirillales	Acetobacteraceae	Roseomonas	0	0	0	0	0	62
Pseudomonas sp. NS1(2017)	2025658	Bacteria	Proteobacteria	Gammaproteobacteria	Pseudomonadales	Pseudomonadaceae	Pseudomonas	0	0	0	0	10	0
Parabacteroides sp. CT06	2025876	Bacteria	Bacteroidetes	Bacteroidia	Bacteroidales	Tannerellaceae	Parabacteroides	0	91	0	0	71	0
Eubacterium maltosivorans	2041044	Bacteria	Firmicutes	Clostridia	Eubacteriales	Eubacteriaceae	Eubacterium	240	0	501	0	0	0
Exiguobacterium sp. N4-1P	2051906	Bacteria	Firmicutes	Bacilli	Bacillales	Unknown	Exiguobacterium	0	0	0	0	0	52
Pseudomonas sp. 02C 26	2054914	Bacteria	Proteobacteria	Gammaproteobacteria	Pseudomonadales	Pseudomonadaceae	Pseudomonas	0	0	0	0	0	42
Spirosoma pollinicola	2057025	Bacteria	Bacteroidetes	Cytophagia	Cytophagales	Cytophagaceae	Spirosoma	0	0	0	0	0	42
Bradyrhizobium sp. SK17	2057741	Bacteria	Proteobacteria	Alphaproteobacteria	Hyphomicrobiales	Bradyrhizobiaceae	Bradyrhizobium	0	0	0	0	0	187
Methylobacterium sp. DM1	2067957	Bacteria	Proteobacteria	Alphaproteobacteria	Hyphomicrobiales	Methylobacteriaceae	Methylobacterium	0	0	0	0	0	21
Microbacterium sp. SGAir0570	2070348	Bacteria	Actinobacteria	Actinomycetia	Micrococcales	Microbacteriaceae	Microbacterium	0	0	0	0	0	135
Actinoalloteichus sp. AHMU CJ021	2072503	Bacteria	Actinobacteria	Actinomycetia	Pseudonocardiales	Pseudonocardiaceae	Actinoalloteichus	0	0	0	0	0	21
Arthrobacter sp. PGP41	2079227	Bacteria	Actinobacteria	Actinomycetia	Micrococcales	Micrococcaceae	Arthrobacter	0	0	0	0	0	10
Acinetobacter sp. SWBY1	2079596	Bacteria	Proteobacteria	Gammaproteobacteria	Pseudomonadales	Moraxellaceae	Acinetobacter	0	0	0	0	0	10
Sphingobium sp. YG1	2082188	Bacteria	Proteobacteria	Alphaproteobacteria	Sphingomonadales	Sphingomonadaceae	Sphingobium	0	0	0	0	0	31
Massilistercora timonensis	2086584	Bacteria	Firmicutes	Clostridia	Eubacteriales	Unknown	Massilistercora	481	222	14115	101	1353	677
Christensenella sp. Marseille-P3954	2086585	Bacteria	Firmicutes	Clostridia	Eubacteriales	Christensenellaceae	Christensenella	10	0	100	10	0	0
Butyricimonas faecalis	2093856	Bacteria	Bacteroidetes	Bacteroidia	Bacteroidales	Odoribacteraceae	Butyricimonas	20	91	300	50	30	0
Dysosmobacter welbionis	2093857	Bacteria	Firmicutes	Clostridia	Eubacteriales	Oscillospiraceae	Dysosmobacter	291	141	4905	495	353	0
Lactobacillus paragasseri	2107999	Bacteria	Firmicutes	Bacilli	Lactobacillales	Lactobacillaceae	Lactobacillus	0	20	0	40	0	0
Clostridiales bacterium CCNA10	2109688	Bacteria	Firmicutes	Clostridia	Eubacteriales	Unknown	Unknown	1423	838	23024	3382	929	864
Lachnospiraceae bacterium Choco86	2109690	Bacteria	Firmicutes	Clostridia	Eubacteriales	Lachnospiraceae	Unknown	10	30	1001	40	30	0
Lachnospiraceae bacterium GAM79	2109691	Bacteria	Firmicutes	Clostridia	Eubacteriales	Lachnospiraceae	Unknown	5921	273	33135	1323	1252	1573
Erysipelotrichaceae bacterium GAM147	2109692	Bacteria	Firmicutes	Erysipelotrichia	Erysipelotrichales	Erysipelotrichaceae	Unknown	20	20	0	0	0	0
Hydrogenophaga sp. NH-16	2184519	Bacteria	Proteobacteria	Betaproteobacteria	Burkholderiales	Comamonadaceae	Hydrogenophaga	0	0	0	0	0	521
Alistipes megaguti	2364787	Bacteria	Bacteroidetes	Bacteroidia	Bacteroidales	Rikenellaceae	Alistipes	0	0	0	0	10	0
Chryseobacterium sp. 3008163	2478663	Bacteria	Bacteroidetes	Flavobacteriia	Flavobacteriales	Weeksellaceae	Chryseobacterium	0	0	0	0	0	10
Blautia sp. SC05B48	2479767	Bacteria	Firmicutes	Clostridia	Eubacteriales	Lachnospiraceae	Blautia	2214	293	32735	1030	1353	1927
Plantibacter sp. PA-3-X8	2480625	Bacteria	Actinobacteria	Actinomycetia	Micrococcales	Microbacteriaceae	Plantibacter	0	0	0	0	0	969
Pedobacter sp. G11	2482728	Bacteria	Bacteroidetes	Sphingobacteriia	Sphingobacteriales	Sphingobacteriaceae	Pedobacter	0	0	0	0	0	21
Serratia sp. P2ACOL2	2482769	Bacteria	Proteobacteria	Gammaproteobacteria	Enterobacterales	Yersiniaceae	Serratia	0	0	0	0	0	375
Chryseobacterium sp. G0201	2487065	Bacteria	Bacteroidetes	Flavobacteriia	Flavobacteriales	Weeksellaceae	Chryseobacterium	0	0	0	0	0	31
Sphingomonas sp. C8-2	2492837	Bacteria	Proteobacteria	Alphaproteobacteria	Sphingomonadales	Sphingomonadaceae	Sphingomonas	0	0	0	0	0	52
Cellulosilyticum sp. WCF-2	2497860	Bacteria	Firmicutes	Clostridia	Eubacteriales	Lachnospiraceae	Cellulosilyticum	50	0	0	0	0	0
Paracoccus sp. Arc7-R13	2500532	Bacteria	Proteobacteria	Alphaproteobacteria	Rhodobacterales	Rhodobacteraceae	Paracoccus	0	0	0	0	0	52
Aminipila sp. JN-18	2507160	Bacteria	Firmicutes	Clostridia	Eubacteriales	Clostridiales Family XIII. Incertae Sedis	Aminipila	50	0	0	0	0	31
Nocardioides seonyuensis	2518371	Bacteria	Actinobacteria	Actinomycetia	Propionibacteriales	Nocardioidaceae	Nocardioides	0	0	0	0	0	10
Bacteroides sp. A1C1	2528203	Bacteria	Bacteroidetes	Bacteroidia	Bacteroidales	Bacteroidaceae	Bacteroides	6862	9228	300	28015	2070	948
Muribaculum gordoncarteri	2530390	Bacteria	Bacteroidetes	Bacteroidia	Bacteroidales	Muribaculaceae	Muribaculum	86617	114197	1528317	112354	99865	24090
Duncaniella sp. C9	2530392	Bacteria	Bacteroidetes	Bacteroidia	Bacteroidales	Muribaculaceae	Duncaniella	93861	312161	122530	55748	10452	32453
Muribaculum sp. H5	2530393	Bacteria	Bacteroidetes	Bacteroidia	Bacteroidales	Muribaculaceae	Muribaculum	227814	378957	2776237	520539	381727	72427
Erwinia sp. QL-Z3	2547962	Bacteria	Proteobacteria	Gammaproteobacteria	Enterobacterales	Erwiniaceae	Erwinia	0	0	0	0	0	42
Sphingomonas sp. PAMC26645	2565555	Bacteria	Proteobacteria	Alphaproteobacteria	Sphingomonadales	Sphingomonadaceae	Sphingomonas	0	0	0	0	0	167
Sphingopyxis sp. PAMC25046	2565556	Bacteria	Proteobacteria	Alphaproteobacteria	Sphingomonadales	Sphingomonadaceae	Sphingopyxis	0	0	0	0	0	21
Novosphingobium sp. ABRDHK2	2571749	Bacteria	Proteobacteria	Alphaproteobacteria	Sphingomonadales	Sphingomonadaceae	Novosphingobium	0	0	0	0	0	31
Pantoea sp. SO10	2575375	Bacteria	Proteobacteria	Gammaproteobacteria	Enterobacterales	Erwiniaceae	Pantoea	0	0	0	0	0	42
Duncaniella sp. B8	2576606	Bacteria	Bacteroidetes	Bacteroidia	Bacteroidales	Muribaculaceae	Duncaniella	40984	13074	1876385	53517	220998	11654
Nocardioides sp. S-1144	2582905	Bacteria	Actinobacteria	Actinomycetia	Propionibacteriales	Nocardioidaceae	Nocardioides	0	0	0	0	0	10
Plantibacter sp. M259	2583822	Bacteria	Actinobacteria	Actinomycetia	Micrococcales	Microbacteriaceae	Plantibacter	0	0	0	0	0	83
