# Supplementary material for: Microbiota and environmental health monitoring of mouse colonies by metagenomic shotgun sequencing
Source: World J Microbiol Biotechnol. 2022 Dec 6;39(1):37. doi: 10.1007/s11274-022-03469-0 (PMC9726812; doi:10.1007/s11274-022-03469-0)
Supplement: Supplementary file 3 — Supplementary Material 3 [file 11274_2022_3469_MOESM3_ESM.xlsx]

## Sheet: foglio 1
Article title:	Microbiota and health monitoring of mouse colonies by metagenomic shotgun sequencing of Exhaust Air Dust
Journal:	World Journal of Microbiology and Biotechnology
Author names:	Laura Lupini, Cristian Bassi, Paola Guerriero, Marcello Raspa, Ferdinando Scavizzi and Silvia Sabbioni *
Corresponding:	*Department of Life Science and Biotechnology, University of Ferrara, email: sbs@unife.it
Supplementary Information 3. normalized data form NGS analysis of clean chow and bedding DNA
species	speciesTax	superkingdom	phylum	class	order	family	genus	clean chow and bedding**
Saccharomyces cerevisiae	4932	Eukaryota	Ascomycota	Saccharomycetes	Saccharomycetales	Saccharomycetaceae	Saccharomyces	829920
Saccharomyces eubayanus	1080349	Eukaryota	Ascomycota	Saccharomycetes	Saccharomycetales	Saccharomycetaceae	Saccharomyces	42240
Pasteurella multocida	747	Bacteria	Proteobacteria	Gammaproteobacteria	Pasteurellales	Pasteurellaceae	Pasteurella	30100
Lactobacillus amylovorus	1604	Bacteria	Firmicutes	Bacilli	Lactobacillales	Lactobacillaceae	Lactobacillus	20480
Fusarium verticillioides	117187	Eukaryota	Ascomycota	Sordariomycetes	Hypocreales	Nectriaceae	Fusarium	15550
Acrobeles sp. MA-2012	1177747	Eukaryota	Nematoda	Chromadorea	Rhabditida	Cephalobidae	Acrobeles	14020
Hydrogenophaga sp. NH-16	2184519	Bacteria	Proteobacteria	Betaproteobacteria	Burkholderiales	Comamonadaceae	Hydrogenophaga	11510
Fusarium graminearum	5518	Eukaryota	Ascomycota	Sordariomycetes	Hypocreales	Nectriaceae	Fusarium	8070
Pantoea agglomerans	549	Bacteria	Proteobacteria	Gammaproteobacteria	Enterobacterales	Erwiniaceae	Pantoea	4760
Pantoea ananatis	553	Bacteria	Proteobacteria	Gammaproteobacteria	Enterobacterales	Erwiniaceae	Pantoea	2680
[Candida] glabrata	5478	Eukaryota	Ascomycota	Saccharomycetes	Saccharomycetales	Saccharomycetaceae	Nakaseomyces	2310
Clostridium botulinum	1491	Bacteria	Firmicutes	Clostridia	Clostridiales	Clostridiaceae	Clostridium	2040
Ctenodrilus serratus	40316	Eukaryota	Annelida	Polychaeta	Terebellida	Ctenodrilidae	Ctenodrilus	1550
Wheat dwarf virus	10834	Viruses	Unknown	Unknown	Unknown	Geminiviridae	Mastrevirus	1360
Muribaculum sp. H5	2530393	Bacteria	Bacteroidetes	Bacteroidia	Bacteroidales	Muribaculaceae	Muribaculum	1100
Bacillus cereus	1396	Bacteria	Firmicutes	Bacilli	Bacillales	Bacillaceae	Bacillus	890
Erwinia persicina	55211	Bacteria	Proteobacteria	Gammaproteobacteria	Enterobacterales	Erwiniaceae	Erwinia	870
Pseudomonas extremorientalis	169669	Bacteria	Proteobacteria	Gammaproteobacteria	Pseudomonadales	Pseudomonadaceae	Pseudomonas	600
Pseudomonas poae	200451	Bacteria	Proteobacteria	Gammaproteobacteria	Pseudomonadales	Pseudomonadaceae	Pseudomonas	530
Kluyvera intermedia	61648	Bacteria	Proteobacteria	Gammaproteobacteria	Enterobacterales	Enterobacteriaceae	Kluyvera	520
Providencia heimbachae	333962	Bacteria	Proteobacteria	Gammaproteobacteria	Enterobacterales	Morganellaceae	Providencia	490
Bacteroides caecimuris	1796613	Bacteria	Bacteroidetes	Bacteroidia	Bacteroidales	Bacteroidaceae	Bacteroides	450
Pseudomonas aeruginosa	287	Bacteria	Proteobacteria	Gammaproteobacteria	Pseudomonadales	Pseudomonadaceae	Pseudomonas	430
Lactococcus lactis	1358	Bacteria	Firmicutes	Bacilli	Lactobacillales	Streptococcaceae	Lactococcus	390
Acinetobacter guillouiae	106649	Bacteria	Proteobacteria	Gammaproteobacteria	Pseudomonadales	Moraxellaceae	Acinetobacter	360
Muribaculum intestinale	1796646	Bacteria	Bacteroidetes	Bacteroidia	Bacteroidales	Muribaculaceae	Muribaculum	360
Muribaculum sp. TLL-A4	2530390	Bacteria	Bacteroidetes	Bacteroidia	Bacteroidales	Muribaculaceae	Muribaculum	310
Lactobacillus murinus	1622	Bacteria	Firmicutes	Bacilli	Lactobacillales	Lactobacillaceae	Lactobacillus	300
Fusarium fujikuroi	5127	Eukaryota	Ascomycota	Sordariomycetes	Hypocreales	Nectriaceae	Fusarium	260
Staphylococcus epidermidis	1282	Bacteria	Firmicutes	Bacilli	Bacillales	Staphylococcaceae	Staphylococcus	200
Botrytis cinerea	40559	Eukaryota	Ascomycota	Leotiomycetes	Helotiales	Sclerotiniaceae	Botrytis	190
Pseudomonas fluorescens	294	Bacteria	Proteobacteria	Gammaproteobacteria	Pseudomonadales	Pseudomonadaceae	Pseudomonas	160
Aspergillus oryzae	5062	Eukaryota	Ascomycota	Eurotiomycetes	Eurotiales	Aspergillaceae	Aspergillus	150
Pseudomonas syringae	317	Bacteria	Proteobacteria	Gammaproteobacteria	Pseudomonadales	Pseudomonadaceae	Pseudomonas	130
Lactobacillus paracasei	1597	Bacteria	Firmicutes	Bacilli	Lactobacillales	Lactobacillaceae	Lactobacillus	120
Carnobacterium inhibens	147709	Bacteria	Firmicutes	Bacilli	Lactobacillales	Carnobacteriaceae	Carnobacterium	110
Kluyveromyces marxianus	4911	Eukaryota	Ascomycota	Saccharomycetes	Saccharomycetales	Saccharomycetaceae	Kluyveromyces	110
Fusarium pseudograminearum	101028	Eukaryota	Ascomycota	Sordariomycetes	Hypocreales	Nectriaceae	Fusarium	110
Erwinia gerundensis	1619313	Bacteria	Proteobacteria	Gammaproteobacteria	Enterobacterales	Erwiniaceae	Erwinia	100
Nocardiopsis alba	53437	Bacteria	Actinobacteria	Actinobacteria	Streptosporangiales	Nocardiopsaceae	Nocardiopsis	100
Rahnella aquatilis	34038	Bacteria	Proteobacteria	Gammaproteobacteria	Enterobacterales	Yersiniaceae	Rahnella	90
Lactobacillus johnsonii	33959	Bacteria	Firmicutes	Bacilli	Lactobacillales	Lactobacillaceae	Lactobacillus	90
Fusarium venenatum	56646	Eukaryota	Ascomycota	Sordariomycetes	Hypocreales	Nectriaceae	Fusarium	80
Pichia kudriavzevii	4909	Eukaryota	Ascomycota	Saccharomycetes	Saccharomycetales	Pichiaceae	Pichia	80
Lactobacillus reuteri	1598	Bacteria	Firmicutes	Bacilli	Lactobacillales	Lactobacillaceae	Lactobacillus	80
Pseudomonas putida	303	Bacteria	Proteobacteria	Gammaproteobacteria	Pseudomonadales	Pseudomonadaceae	Pseudomonas	80
Pantoea vagans	470934	Bacteria	Proteobacteria	Gammaproteobacteria	Enterobacterales	Erwiniaceae	Pantoea	70
Bacteroides sp. A1C1	2528203	Bacteria	Bacteroidetes	Bacteroidia	Bacteroidales	Bacteroidaceae	Bacteroides	70
Sphingobacterium sp. ML3W	1538644	Bacteria	Bacteroidetes	Sphingobacteriia	Sphingobacteriales	Sphingobacteriaceae	Sphingobacterium	60
Pectobacterium carotovorum	554	Bacteria	Proteobacteria	Gammaproteobacteria	Enterobacterales	Pectobacteriaceae	Pectobacterium	60
Arthrobacter alpinus	656366	Bacteria	Actinobacteria	Actinobacteria	Micrococcales	Micrococcaceae	Arthrobacter	60
Fusarium oxysporum	5507	Eukaryota	Ascomycota	Sordariomycetes	Hypocreales	Nectriaceae	Fusarium	60
Parabacteroides distasonis	823	Bacteria	Bacteroidetes	Bacteroidia	Bacteroidales	Tannerellaceae	Parabacteroides	60
Alistipes shahii	328814	Bacteria	Bacteroidetes	Bacteroidia	Bacteroidales	Rikenellaceae	Alistipes	50
Lactobacillus gallinarum	52242	Bacteria	Firmicutes	Bacilli	Lactobacillales	Lactobacillaceae	Lactobacillus	40
Shewanella sp. WE21	2029986	Bacteria	Proteobacteria	Gammaproteobacteria	Alteromonadales	Shewanellaceae	Shewanella	40
Brome mosaic virus	12302	Viruses	Unknown	Unknown	Unknown	Bromoviridae	Bromovirus	40
Bacillus mycoides	1405	Bacteria	Firmicutes	Bacilli	Bacillales	Bacillaceae	Bacillus	40
Pseudomonas sp. LBUM920	2126069	Bacteria	Proteobacteria	Gammaproteobacteria	Pseudomonadales	Pseudomonadaceae	Pseudomonas	30
Yersinia enterocolitica	630	Bacteria	Proteobacteria	Gammaproteobacteria	Enterobacterales	Yersiniaceae	Yersinia	30
Sphingomonas taxi	1549858	Bacteria	Proteobacteria	Alphaproteobacteria	Sphingomonadales	Sphingomonadaceae	Sphingomonas	30
Aspergillus fumigatus	746128	Eukaryota	Ascomycota	Eurotiomycetes	Eurotiales	Aspergillaceae	Aspergillus	30
Yarrowia lipolytica	4952	Eukaryota	Ascomycota	Saccharomycetes	Saccharomycetales	Dipodascaceae	Yarrowia	30
Burkholderiales bacterium YL45	1834205	Bacteria	Proteobacteria	Betaproteobacteria	Burkholderiales	Unknown	Unknown	30
Lachnoclostridium sp. YL32	1834196	Bacteria	Firmicutes	Clostridia	Clostridiales	Lachnospiraceae	Lachnoclostridium	30
Faecalibacterium prausnitzii	853	Bacteria	Firmicutes	Clostridia	Clostridiales	Ruminococcaceae	Faecalibacterium	30
Bacteroides dorei	357276	Bacteria	Bacteroidetes	Bacteroidia	Bacteroidales	Bacteroidaceae	Bacteroides	30
Pediococcus acidilactici	1254	Bacteria	Firmicutes	Bacilli	Lactobacillales	Lactobacillaceae	Pediococcus	20
Pseudomonas sp. LG1D9	2083054	Bacteria	Proteobacteria	Gammaproteobacteria	Pseudomonadales	Pseudomonadaceae	Pseudomonas	20
Pseudomonas orientalis	76758	Bacteria	Proteobacteria	Gammaproteobacteria	Pseudomonadales	Pseudomonadaceae	Pseudomonas	20
Aeromonas salmonicida	645	Bacteria	Proteobacteria	Gammaproteobacteria	Aeromonadales	Aeromonadaceae	Aeromonas	20
Acetobacter ghanensis	431306	Bacteria	Proteobacteria	Alphaproteobacteria	Rhodospirillales	Acetobacteraceae	Acetobacter	20
Ustilago maydis	5270	Eukaryota	Basidiomycota	Ustilaginomycetes	Ustilaginales	Ustilaginaceae	Ustilago	20
Lactobacillus helveticus	1587	Bacteria	Firmicutes	Bacilli	Lactobacillales	Lactobacillaceae	Lactobacillus	20
Bacillus thermoamylovorans	35841	Bacteria	Firmicutes	Bacilli	Bacillales	Bacillaceae	Bacillus	20
[Clostridium] scindens	29347	Bacteria	Firmicutes	Clostridia	Clostridiales	Lachnospiraceae	Lachnoclostridium	20
Paraprevotella xylaniphila	454155	Bacteria	Bacteroidetes	Bacteroidia	Bacteroidales	Prevotellaceae	Paraprevotella	20
Staphylococcus nepalensis	214473	Bacteria	Firmicutes	Bacilli	Bacillales	Staphylococcaceae	Staphylococcus	20
Staphylococcus xylosus	1288	Bacteria	Firmicutes	Bacilli	Bacillales	Staphylococcaceae	Staphylococcus	20
	**data generated by Scavizzi et al.
	A comprehensive approach for microbiota and health monitoring in mouse colonies using metagenomic shotgun sequencing
	doi 10.1186/s42523-021-00113-4
