# Supplementary material for: Microbiota and environmental health monitoring of mouse colonies by metagenomic shotgun sequencing
Source: World J Microbiol Biotechnol. 2022 Dec 6;39(1):37. doi: 10.1007/s11274-022-03469-0 (PMC9726812; doi:10.1007/s11274-022-03469-0)
Supplement: Supplementary file 4 — Supplementary Material 4 [file 11274_2022_3469_MOESM4_ESM.xlsx]

## Sheet: Foglio1
Article title:	Microbiota and health monitoring of mouse colonies by metagenomic shotgun sequencing of Exhaust Air Dust
Journal:	World Journal of Microbiology and Biotechnology
Author names:	Laura Lupini, Cristian Bassi, Paola Guerriero, Marcello Raspa, Ferdinando Scavizzi and Silvia Sabbioni *
Corresponding:	*Department of Life Science and Biotechnology, University of Ferrara, email: sbs@unife.it
Supplementary Information 4. Microbial families in SPF fecal pellet and SPF ED filter
	family	fecal pellets	ED filter
	Muribaculaceae	79.0712	15.962
	Lactobacillaceae	6.094	6.0115
	Bacteroidaceae	8.8545	1.5893
	Lachnospiraceae	2.20392	1.179
	Bifidobacteriaceae	0.78762	0.8697
	Erysipelotrichaceae	0.19938	0.8082
	Oscillospiraceae	0.86942	0.5332
	Peptostreptococcaceae	0.40882	0.3083
	Enterococcaceae	0.2139	0.1073
	Tannerellaceae	0.25182	0.0219
	Eubacteriaceae	0.16496	0.0083
	Gloeomargaritaceae	0.40912	0
	Other families (chow and bedding)	0.04688	70.8
